# Supplementary material for: Two Avastrovirus Species Discovered in Psittaciformes Expand the Host Range of the Family Astroviridae
Source: Viruses. 2025 Mar 20;17(3):450. doi: 10.3390/v17030450 (PMC11946394; doi:10.3390/v17030450)
Supplement: Supplementary file 1 [file viruses-17-00450-s001.zip]

Archive with 1 entries (1 files):
- viruses-3483263-supplementary.pdf
